# Supplementary material for: Opportunistic Premise Plumbing Pathogens. A Potential Health Risk in Water Mist Systems Used as a Cooling Intervention
Source: Pathogens. 2021 Apr 12;10(4):462. doi: 10.3390/pathogens10040462 (PMC8068904; doi:10.3390/pathogens10040462)
Supplement: Supplementary file 1 [file pathogens-10-00462-s001.zip]

Archive with 2 entries (2 files):
- Supplementary files/PCR and qPCR primer sequencies and cycling conditions used during the study.docx
- Supplementary files/Summary of analytical methods used during the study.docx
